# Supplementary material for: ﻿Molecular and morphological evidence reveals a hidden new taxon in the endemic genus Pseudocuneopsis (Bivalvia, Unionidae) from China
Source: Zookeys. 2023 Sep 11;1179:219–29. doi: 10.3897/zookeys.1179.109817 (PMC10507448; doi:10.3897/zookeys.1179.109817)
Supplement: XML Treatment for Pseudocuneopsis wuana [file zookeys.1179.109817-treatment1.xml]

<!DOCTYPE tp:taxon-treatment
  PUBLIC "-//TaxonX//DTD Taxonomic Treatment Publishing DTD v0 20100105//EN" "tax-treatment-NSO.dtd">
<tp:taxon-treatment xmlns:tp="http://www.plazi.org/taxpub"><tp:treatment-meta><kwd-group><label>Taxon classification</label><kwd>
              <named-content content-type="kingdom">Animalia</named-content>
            </kwd><kwd>
              <named-content content-type="order">Unionida</named-content>
            </kwd><kwd>
              <named-content content-type="family">Unionidae</named-content>
            </kwd></kwd-group><mixed-citation publication-type="journal"><person-group><name><surname>Liu</surname><given-names>Lili</given-names></name><name><surname>Zhang</surname><given-names>Liping</given-names></name><name><surname>Jin</surname><given-names>Dandong</given-names></name><name><surname>Wang</surname><given-names>Haotian</given-names></name><name><surname>Liu</surname><given-names>Xiongjun</given-names></name><name><surname>Wu</surname><given-names>Ruiwen</given-names></name></person-group><article-title>﻿Molecular and morphological evidence reveals a hidden new taxon in the endemic genus <italic><tp:taxon-name><tp:taxon-name-part taxon-name-part-type="genus" reg="Pseudocuneopsis">Pseudocuneopsis</tp:taxon-name-part></tp:taxon-name></italic> (<tp:taxon-name><tp:taxon-name-part taxon-name-part-type="class">Bivalvia</tp:taxon-name-part></tp:taxon-name>, <tp:taxon-name><tp:taxon-name-part taxon-name-part-type="family">Unionidae</tp:taxon-name-part></tp:taxon-name>) from China</article-title><source>Zookeys</source><day>11</day><month>09</month><year>2023</year><volume>1179</volume><fpage>219</fpage><lpage>229</lpage><pub-id pub-id-type="doi">10.3897/zookeys.1179.109817</pub-id></mixed-citation></tp:treatment-meta><tp:nomenclature><label>﻿</label><tp:taxon-name>
            <object-id xmlns:xlink="http://www.w3.org/1999/xlink" content-type="arpha" xlink:type="simple">DB206623-4B27-5A04-88FC-19D28DDE575E</object-id>
            <tp:taxon-name-part taxon-name-part-type="genus" reg="Pseudocuneopsis">Pseudocuneopsis</tp:taxon-name-part>
            <tp:taxon-name-part taxon-name-part-type="species" reg="wuana">wuana</tp:taxon-name-part>
            <object-id xmlns:xlink="http://www.w3.org/1999/xlink" content-type="zoobank" xlink:type="simple">https://zoobank.org/7D3D0EF8-1231-4610-AE5B-07E9A64E3F86</object-id>
          </tp:taxon-name><tp:taxon-authority>Liu &amp; Wu</tp:taxon-authority><tp:taxon-status xmlns:xlink="http://www.w3.org/1999/xlink" xlink:type="simple">sp. nov.</tp:taxon-status><xref ref-type="fig" rid="F1">Fig. 1</xref></tp:nomenclature><tp:treatment-sec sec-type="Type specimens" id="SECID0EU6AE"><title>Type specimens.</title><p><bold><italic>Holotype</italic></bold>: China • Guangxi Province, Nanning City (南宁市), Qingshui River (<named-content xmlns:xlink="http://www.w3.org/1999/xlink" content-type="dwc:verbatimCoordinates" xlink:type="simple"><named-content content-type="geo-json" specific-use="{&#34;type&#34;:&#34;Point&#34;,&#34;coordinates&#34;:[108.755700,23.407500]}" id="NCID0EDAAG" xlink:type="simple">23.4075°N, 108.7557°E</named-content></named-content>), 22 June 2023, Ruiwen Wu leg. (SXNU23062201). <bold><italic>Paratypes</italic></bold>: same data as holotype (voucher numbers SXNU23062202–SXNU23062206).</p><fig id="F1" position="float" orientation="portrait"><object-id xmlns:xlink="http://www.w3.org/1999/xlink" content-type="doi" xlink:type="simple">10.3897/zookeys.1179.109817.figure1</object-id><object-id xmlns:xlink="http://www.w3.org/1999/xlink" content-type="arpha" xlink:type="simple">71920D8A-78B1-593D-BE28-55511EA1CE65</object-id><label>Figure 1.</label><caption><p>Photographs of <italic><tp:taxon-name><tp:taxon-name-part taxon-name-part-type="genus" reg="Pseudocuneopsis">Pseudocuneopsis</tp:taxon-name-part><tp:taxon-name-part taxon-name-part-type="species" reg="wuana">wuana</tp:taxon-name-part></tp:taxon-name></italic> sp. nov. <bold>A</bold> holotype (SXNU23062201) <bold>B–F</bold> paratypes (SXNU23062202–SXNU23062206). All specimens shown at the same scale. Photographs by Lili Liu and Liping Zhang.</p></caption><graphic xmlns:xlink="http://www.w3.org/1999/xlink" xlink:href="zookeys-1179-219_article-109817__-g001.jpg" position="float" orientation="portrait" xlink:type="simple" id="oo_904251.jpg"><uri content-type="original_file" xlink:type="simple">https://binary.pensoft.net/fig/904251</uri></graphic></fig></tp:treatment-sec><tp:treatment-sec sec-type="diagnosis" id="SECID0EHBAG"><title>Diagnosis.</title><p><italic><tp:taxon-name><tp:taxon-name-part taxon-name-part-type="genus" reg="Pseudocuneopsis">Pseudocuneopsis</tp:taxon-name-part><tp:taxon-name-part taxon-name-part-type="species" reg="wuana">wuana</tp:taxon-name-part></tp:taxon-name></italic> sp. nov. is morphologically distinct from the other three recognized species within the genus by shell shape, beak position and sculpture, and surface sculpture (Table <xref ref-type="table" rid="T2">2</xref>). Diagnostic characteristics: shell ovaliform; ventral margin somewhat prominent at middle; umbo situated 1/3–1/4 of shell length and higher than dorsal margin; epidermis tawny to dark brown, shell surface sculptured with concentric ridges; nacre silvery-white, umbo pocket light yellow.</p><table-wrap id="T2" position="float" orientation="portrait"><label>Table 2.</label><caption><p>Conchological characters of <italic><tp:taxon-name><tp:taxon-name-part taxon-name-part-type="genus" reg="Pseudocuneopsis">Pseudocuneopsis</tp:taxon-name-part><tp:taxon-name-part taxon-name-part-type="species" reg="wuana">wuana</tp:taxon-name-part></tp:taxon-name></italic> sp. nov., <italic><tp:taxon-name><tp:taxon-name-part taxon-name-part-type="genus" reg="Pseudocuneopsis">P.</tp:taxon-name-part><tp:taxon-name-part taxon-name-part-type="species" reg="yangshuoensis">yangshuoensis</tp:taxon-name-part></tp:taxon-name></italic>, <italic><tp:taxon-name><tp:taxon-name-part taxon-name-part-type="genus" reg="Pseudocuneopsis">P.</tp:taxon-name-part><tp:taxon-name-part taxon-name-part-type="species" reg="capitata">capitata</tp:taxon-name-part></tp:taxon-name></italic>, and <italic><tp:taxon-name><tp:taxon-name-part taxon-name-part-type="genus" reg="Pseudocuneopsis">P.</tp:taxon-name-part><tp:taxon-name-part taxon-name-part-type="species" reg="sichuanensis">sichuanensis</tp:taxon-name-part></tp:taxon-name></italic>. Characteristic descriptions of <italic><tp:taxon-name><tp:taxon-name-part taxon-name-part-type="genus" reg="Pseudocuneopsis">P.</tp:taxon-name-part><tp:taxon-name-part taxon-name-part-type="species" reg="capitata">capitata</tp:taxon-name-part></tp:taxon-name></italic>, <italic><tp:taxon-name><tp:taxon-name-part taxon-name-part-type="genus" reg="Pseudocuneopsis">P.</tp:taxon-name-part><tp:taxon-name-part taxon-name-part-type="species" reg="sichuanensis">sichuanensis</tp:taxon-name-part></tp:taxon-name></italic>, and <italic><tp:taxon-name><tp:taxon-name-part taxon-name-part-type="genus" reg="Pseudocuneopsis">P.</tp:taxon-name-part><tp:taxon-name-part taxon-name-part-type="species" reg="yangshuoensis">yangshuoensis</tp:taxon-name-part></tp:taxon-name></italic> are referenced from published works (<xref ref-type="bibr" rid="B19">Wu et al. 2022</xref>; <xref ref-type="bibr" rid="B20">Wu et al. 2023</xref>).</p></caption><table id="TID0EL3AG" rules="all"><tbody><tr><th rowspan="1" colspan="1"/><th rowspan="1" colspan="1">
                    <italic>
                      <tp:taxon-name><tp:taxon-name-part taxon-name-part-type="genus" reg="Pseudocuneopsis">P.</tp:taxon-name-part><tp:taxon-name-part taxon-name-part-type="species" reg="yangshuoensis">yangshuoensis</tp:taxon-name-part></tp:taxon-name>
                    </italic>
                  </th><th rowspan="1" colspan="1">
                    <italic>
                      <tp:taxon-name><tp:taxon-name-part taxon-name-part-type="genus" reg="Pseudocuneopsis">P.</tp:taxon-name-part><tp:taxon-name-part taxon-name-part-type="species" reg="sichuanensis">sichuanensis</tp:taxon-name-part></tp:taxon-name>
                    </italic>
                  </th><th rowspan="1" colspan="1">
                    <italic>
                      <tp:taxon-name><tp:taxon-name-part taxon-name-part-type="genus" reg="Pseudocuneopsis">P.</tp:taxon-name-part><tp:taxon-name-part taxon-name-part-type="species" reg="capitata">capitata</tp:taxon-name-part></tp:taxon-name>
                    </italic>
                  </th><th rowspan="1" colspan="1"><italic><tp:taxon-name><tp:taxon-name-part taxon-name-part-type="genus" reg="Pseudocuneopsis">P.</tp:taxon-name-part><tp:taxon-name-part taxon-name-part-type="species" reg="wuana">wuana</tp:taxon-name-part></tp:taxon-name></italic> sp. nov.</th></tr><tr><td rowspan="1" colspan="1">
                    <bold>Length</bold>
                  </td><td rowspan="1" colspan="1">41.39–50.51 (mm)</td><td rowspan="1" colspan="1">49.16–62.97 (mm)</td><td rowspan="1" colspan="1">101.68–121.32 (mm)</td><td rowspan="1" colspan="1">24.97–35.91 (mm)</td></tr><tr><td rowspan="1" colspan="1">
                    <bold>Width</bold>
                  </td><td rowspan="1" colspan="1">15.34–19.40 (mm)</td><td rowspan="1" colspan="1">15.01–22.42 (mm)</td><td rowspan="1" colspan="1">37.07–42.72 (mm)</td><td rowspan="1" colspan="1">10.72–15.74 (mm)</td></tr><tr><td rowspan="1" colspan="1">
                    <bold>Height</bold>
                  </td><td rowspan="1" colspan="1">27.25–28.99 (mm)</td><td rowspan="1" colspan="1">27.16–36.02 (mm)</td><td rowspan="1" colspan="1">49.23–61.02 (mm)</td><td rowspan="1" colspan="1">15.49–21.95 (mm)</td></tr><tr><td rowspan="1" colspan="1">
                    <bold>Shell shape</bold>
                  </td><td rowspan="1" colspan="1">Wedge-shaped</td><td rowspan="1" colspan="1">Oval</td><td rowspan="1" colspan="1">Elongate</td><td rowspan="1" colspan="1">ovaliform</td></tr><tr><td rowspan="1" colspan="1">
                    <bold>Umbo position</bold>
                  </td><td rowspan="1" colspan="1">1/3 of shell length; umbo obviously lower than the dorsal margin</td><td rowspan="1" colspan="1">1/4–1/5 of shell length; umbo slightly higher than the dorsal margin</td><td rowspan="1" colspan="1">1/6 of shell length; umbo obviously higher than the dorsal margin</td><td rowspan="1" colspan="1">1/3–1/4 of shell length; umbo higher than the dorsal margin</td></tr><tr><td rowspan="1" colspan="1">
                    <bold>Surface sculpture</bold>
                  </td><td rowspan="1" colspan="1">Epidermis brownish-black covered with concentric ridges</td><td rowspan="1" colspan="1">Epidermis dark brown with growth annuli with 1 or 2 sulci near posterior dorsal margin</td><td rowspan="1" colspan="1">Epidermis brownish with low rides, which follow growth lines</td><td rowspan="1" colspan="1">Epidermis tawny to dark brown covered with concentric ridges</td></tr><tr><td rowspan="1" colspan="1"><bold>Nacre colou</bold>r</td><td rowspan="1" colspan="1">Orange</td><td rowspan="1" colspan="1">White</td><td rowspan="1" colspan="1">Milk-white</td><td rowspan="1" colspan="1">Silvery-white, umbo pocket light yellow</td></tr><tr><td rowspan="1" colspan="1">
                    <bold>Dorsal margin</bold>
                  </td><td rowspan="1" colspan="1">Anterior margin oval, and inflated, with the dorsal margin curved downwards</td><td rowspan="1" colspan="1">Anterior margin oval, and inflated, with dorsal margin curved downwards</td><td rowspan="1" colspan="1">Anterior margin oval, highly inflated, dorsal margin sloped downwards</td><td rowspan="1" colspan="1">Anterior margin round, and inflated, with dorsal margin curved downwards</td></tr><tr><td rowspan="1" colspan="1">
                    <bold>Posterior slope</bold>
                  </td><td rowspan="1" colspan="1">Blunt</td><td rowspan="1" colspan="1">Blunt</td><td rowspan="1" colspan="1">Sharp</td><td rowspan="1" colspan="1">Blunt</td></tr><tr><td rowspan="1" colspan="1">
                    <bold>Ventral margin</bold>
                  </td><td rowspan="1" colspan="1">Nearly straight or slightly concave</td><td rowspan="1" colspan="1">Slightly concave inward at middle posterior</td><td rowspan="1" colspan="1">Rounded anteriorly, with sinus behind anterior inflation</td><td rowspan="1" colspan="1">Somewhat prominent at middle</td></tr></tbody></table></table-wrap></tp:treatment-sec><tp:treatment-sec sec-type="description" id="SECID0E3MAG"><title>Description.</title><p>Shell ovaliform, medium-thick; anterior margin rounded and inflated; ventral margin somewhat prominent in the middle; umbo located at 1/3–1/4 of shell length and higher than dorsal margin; umbo sculptured with nodes or nodulose wrinkles, or severely eroded; posterior slope formed by ventral margin and dorsal margin low, blunt, located at almost 1/3 of shell height; epidermis tawny to dark brown covered with concentric ridges; anterior adductor muscle scars elliptical, deep, and smooth; posterior adductor muscle scars round to elliptical, shallow and smooth; anterior and posterior retractor muscle scars noticeable, with anterior and posterior irregularly oval; mantle muscle scars obvious; left valve with two separate pseudocardinal teeth and two lateral teeth; outer and inner pseudocardinal teeth of different lengths and projecting outward at different levels, outer and inner pseudocardinal teeth roughly the same size; right valve with one well-developed pseudocardinal tooth and one lateral tooth; nacre silvery-white, umbo pocket light yellow.</p><p>Length 24.97–35.91 mm, height 15.49–21.95 mm.</p></tp:treatment-sec><tp:treatment-sec sec-type="etymology" id="SECID0ECNAG"><title>Etymology.</title><p>This species’ name is dedicated to Dr Ruiwen Wu, who collected these specimens. For the common name, we recommend “Wu ovaliform Mussel” (English) and “Wu Shi Wei Xie Bang” (武氏伪楔蚌) (Chinese).</p></tp:treatment-sec><tp:treatment-sec sec-type="distribution" id="SECID0EHNAG"><title>Distribution.</title><p>Qingshui River, Guangxi, China (Fig. <xref ref-type="fig" rid="F2">2</xref>).</p><fig id="F2" position="float" orientation="portrait"><object-id xmlns:xlink="http://www.w3.org/1999/xlink" content-type="doi" xlink:type="simple">10.3897/zookeys.1179.109817.figure2</object-id><object-id xmlns:xlink="http://www.w3.org/1999/xlink" content-type="arpha" xlink:type="simple">415D0EFE-51A8-506F-A383-AE21EF3527A9</object-id><label>Figure 2.</label><caption><p>The type locality of <italic><tp:taxon-name><tp:taxon-name-part taxon-name-part-type="genus" reg="Pseudocuneopsis">Pseudocuneopsis</tp:taxon-name-part><tp:taxon-name-part taxon-name-part-type="species" reg="wuana">wuana</tp:taxon-name-part></tp:taxon-name></italic> sp. nov. in Qingshui River, Nanning City, China.</p></caption><graphic xmlns:xlink="http://www.w3.org/1999/xlink" xlink:href="zookeys-1179-219_article-109817__-g002.jpg" position="float" orientation="portrait" xlink:type="simple" id="oo_904252.jpg"><uri content-type="original_file" xlink:type="simple">https://binary.pensoft.net/fig/904252</uri></graphic></fig></tp:treatment-sec><tp:treatment-sec sec-type="description" id="SECID0EJOAG"><title>Anatomical characteristics.</title><p>Within the incurrent aperture, there are elongated papillae arranged in three or four rows; these have a slight swelling at their base; papillae of the excurrent aperture well developed, stubby, and arranged in two rows. The inner gills are larger than the outer gills. Labial palps are medium-thick and elongated (Fig. <xref ref-type="fig" rid="F3">3</xref>).</p><fig id="F3" position="float" orientation="portrait"><object-id xmlns:xlink="http://www.w3.org/1999/xlink" content-type="doi" xlink:type="simple">10.3897/zookeys.1179.109817.figure3</object-id><object-id xmlns:xlink="http://www.w3.org/1999/xlink" content-type="arpha" xlink:type="simple">D8D35D14-CEDC-5B3F-8255-CAF33ABC73DA</object-id><label>Figure 3.</label><caption><p>Anatomical features of <italic><tp:taxon-name><tp:taxon-name-part taxon-name-part-type="genus" reg="Pseudocuneopsis">Pseudocuneopsis</tp:taxon-name-part><tp:taxon-name-part taxon-name-part-type="species" reg="wuana">wuana</tp:taxon-name-part></tp:taxon-name></italic> sp. nov. with right valve removed. Abbreviations: aam, anterior adductor muscle; pam, posterior adductor muscle; exa, excurrent aperture; ia, incurrent aperture; f, foot; ig, inner gill; og, outer gill; lp, labial palps; m, mantle; p ia, papillae in incurrent aperture; p exa, papillae in excurrent aperture.</p></caption><graphic xmlns:xlink="http://www.w3.org/1999/xlink" xlink:href="zookeys-1179-219_article-109817__-g003.jpg" position="float" orientation="portrait" xlink:type="simple" id="oo_904253.jpg"><uri content-type="original_file" xlink:type="simple">https://binary.pensoft.net/fig/904253</uri></graphic></fig></tp:treatment-sec><tp:treatment-sec sec-type="Molecular analyses" id="SECID0ELPAG"><title>Molecular analyses.</title><p>Pairwise COI sequence divergences from <italic><tp:taxon-name><tp:taxon-name-part taxon-name-part-type="genus" reg="Pseudocuneopsis">Pseudocuneopsis</tp:taxon-name-part><tp:taxon-name-part taxon-name-part-type="species" reg="wuana">wuana</tp:taxon-name-part></tp:taxon-name></italic> sp. nov., <italic><tp:taxon-name><tp:taxon-name-part taxon-name-part-type="genus" reg="Pseudocuneopsis">P.</tp:taxon-name-part><tp:taxon-name-part taxon-name-part-type="species" reg="yangshuoensis">yangshuoensis</tp:taxon-name-part></tp:taxon-name></italic>, <italic><tp:taxon-name><tp:taxon-name-part taxon-name-part-type="genus" reg="Pseudocuneopsis">P.</tp:taxon-name-part><tp:taxon-name-part taxon-name-part-type="species" reg="capitata">capitata</tp:taxon-name-part></tp:taxon-name></italic>, and <italic><tp:taxon-name><tp:taxon-name-part taxon-name-part-type="genus" reg="Pseudocuneopsis">P.</tp:taxon-name-part><tp:taxon-name-part taxon-name-part-type="species" reg="sichuanensis">sichuanensis</tp:taxon-name-part></tp:taxon-name></italic> were calculated in MEGA 7.0 with the uncorrected <italic>p</italic>-distance model. The intraspecific divergence of the newly discovered species, <italic><tp:taxon-name><tp:taxon-name-part taxon-name-part-type="genus" reg="Pseudocuneopsis">P.</tp:taxon-name-part><tp:taxon-name-part taxon-name-part-type="species" reg="wuana">wuana</tp:taxon-name-part></tp:taxon-name></italic> sp. nov., ranged from 0% to 0.5%. The genetic divergence between <italic><tp:taxon-name><tp:taxon-name-part taxon-name-part-type="genus" reg="Pseudocuneopsis">P.</tp:taxon-name-part><tp:taxon-name-part taxon-name-part-type="species" reg="wuana">wuana</tp:taxon-name-part></tp:taxon-name></italic> and <italic><tp:taxon-name><tp:taxon-name-part taxon-name-part-type="genus" reg="Pseudocuneopsis">P.</tp:taxon-name-part><tp:taxon-name-part taxon-name-part-type="species" reg="yangshuoensis">yangshuoensis</tp:taxon-name-part></tp:taxon-name></italic> was 5.1%, while that between <italic><tp:taxon-name><tp:taxon-name-part taxon-name-part-type="genus" reg="Pseudocuneopsis">P.</tp:taxon-name-part><tp:taxon-name-part taxon-name-part-type="species" reg="wuana">wuana</tp:taxon-name-part></tp:taxon-name></italic> and the other two species, namely <italic><tp:taxon-name><tp:taxon-name-part taxon-name-part-type="genus" reg="Pseudocuneopsis">P.</tp:taxon-name-part><tp:taxon-name-part taxon-name-part-type="species" reg="sichuanensis">sichuanensis</tp:taxon-name-part></tp:taxon-name></italic> and <italic><tp:taxon-name><tp:taxon-name-part taxon-name-part-type="genus" reg="Pseudocuneopsis">P.</tp:taxon-name-part><tp:taxon-name-part taxon-name-part-type="species" reg="capitata">capitata</tp:taxon-name-part></tp:taxon-name></italic>, was 8.2% and 10.2%, respectively.</p><p>The <abbrev xmlns:xlink="http://www.w3.org/1999/xlink" xlink:title="Bayesian-inference" id="ABBRID0EDTAG" xlink:type="simple">BI</abbrev> and <abbrev xmlns:xlink="http://www.w3.org/1999/xlink" xlink:title="maximum-likelihood" id="ABBRID0EHTAG" xlink:type="simple">ML</abbrev> trees based on the mitochondrial COI gene yielded incongruent topologies (Figs <xref ref-type="fig" rid="F4">4</xref>, <xref ref-type="fig" rid="F5">5</xref>). However, both phylogenetic trees consistently supported the sister-group relationship between <italic><tp:taxon-name><tp:taxon-name-part taxon-name-part-type="genus" reg="Pseudocuneopsis">Pseudocuneopsis</tp:taxon-name-part><tp:taxon-name-part taxon-name-part-type="species" reg="wuana">wuana</tp:taxon-name-part></tp:taxon-name></italic> sp. nov. and <italic><tp:taxon-name><tp:taxon-name-part taxon-name-part-type="genus" reg="Pseudocuneopsis">P.</tp:taxon-name-part><tp:taxon-name-part taxon-name-part-type="species" reg="yangshuoensis">yangshuoensis</tp:taxon-name-part></tp:taxon-name></italic> (BS = 100%; PP = 1.00, Figs <xref ref-type="fig" rid="F4">4</xref>, <xref ref-type="fig" rid="F5">5</xref>). The genus <italic><tp:taxon-name><tp:taxon-name-part taxon-name-part-type="genus" reg="Pseudocuneopsis">Pseudocuneopsis</tp:taxon-name-part></tp:taxon-name></italic> exhibited monophyly with robust bootstrap support (BS = 98%) and full Bayesian posterior probability (PP = 1.00) (Figs <xref ref-type="fig" rid="F4">4</xref>, <xref ref-type="fig" rid="F5">5</xref>).</p><fig id="F4" position="float" orientation="portrait"><object-id xmlns:xlink="http://www.w3.org/1999/xlink" content-type="doi" xlink:type="simple">10.3897/zookeys.1179.109817.figure4</object-id><object-id xmlns:xlink="http://www.w3.org/1999/xlink" content-type="arpha" xlink:type="simple">D1136411-C172-547A-8949-096D7FD37EDF</object-id><label>Figure 4.</label><caption><p>Phylogenetic tree of freshwater mussels inferred by maximum-likelihood (<abbrev xmlns:xlink="http://www.w3.org/1999/xlink" xlink:title="maximum-likelihood" id="ABBRID0EIVAG" xlink:type="simple">ML</abbrev>) analysis of the COI barcode fragment. Bootstrap-support (BS) values are shown at the nodes. The new species is indicated in red.</p></caption><graphic xmlns:xlink="http://www.w3.org/1999/xlink" xlink:href="zookeys-1179-219_article-109817__-g004.jpg" position="float" orientation="portrait" xlink:type="simple" id="oo_904254.jpg"><uri content-type="original_file" xlink:type="simple">https://binary.pensoft.net/fig/904254</uri></graphic></fig><fig id="F5" position="float" orientation="portrait"><object-id xmlns:xlink="http://www.w3.org/1999/xlink" content-type="doi" xlink:type="simple">10.3897/zookeys.1179.109817.figure5</object-id><object-id xmlns:xlink="http://www.w3.org/1999/xlink" content-type="arpha" xlink:type="simple">458A5DA2-F15A-5698-BABF-689772FC2629</object-id><label>Figure 5.</label><caption><p>Phylogenetic tree of freshwater mussels inferred from Bayesian-inference (<abbrev xmlns:xlink="http://www.w3.org/1999/xlink" xlink:title="Bayesian-inference" id="ABBRID0EZVAG" xlink:type="simple">BI</abbrev>) analysis of the COI barcode fragment. Posterior probabilities (PP) are shown at the nodes. The new species is indicated in red.</p></caption><graphic xmlns:xlink="http://www.w3.org/1999/xlink" xlink:href="zookeys-1179-219_article-109817__-g005.jpg" position="float" orientation="portrait" xlink:type="simple" id="oo_904255.jpg"><uri content-type="original_file" xlink:type="simple">https://binary.pensoft.net/fig/904255</uri></graphic></fig></tp:treatment-sec><tp:treatment-sec sec-type="remarks" id="SECID0ECWAG"><title>Remarks.</title><p>The placement of the new species in <italic><tp:taxon-name><tp:taxon-name-part taxon-name-part-type="genus" reg="Pseudocuneopsis">Pseudocuneopsis</tp:taxon-name-part></tp:taxon-name></italic> is supported by both morphological characteristics and phylogenetic analyses. <italic><tp:taxon-name><tp:taxon-name-part taxon-name-part-type="genus" reg="Pseudocuneopsis">Pseudocuneopsis</tp:taxon-name-part><tp:taxon-name-part taxon-name-part-type="species" reg="wuana">wuana</tp:taxon-name-part></tp:taxon-name></italic> sp. nov. can readily be distinguished from congeneric species by its distinctive ovaliform shell, tawny to dark-brown epidermis covered with concentric ridges, and somewhat prominent at the middle of ventral margin. We conducted an analysis of interspecific divergence among <italic><tp:taxon-name><tp:taxon-name-part taxon-name-part-type="genus" reg="Pseudocuneopsis">P.</tp:taxon-name-part><tp:taxon-name-part taxon-name-part-type="species" reg="sichuanensis">sichuanensis</tp:taxon-name-part></tp:taxon-name></italic>, <italic><tp:taxon-name><tp:taxon-name-part taxon-name-part-type="genus" reg="Pseudocuneopsis">P.</tp:taxon-name-part><tp:taxon-name-part taxon-name-part-type="species" reg="capitata">capitata</tp:taxon-name-part></tp:taxon-name></italic>, <italic><tp:taxon-name><tp:taxon-name-part taxon-name-part-type="genus" reg="Pseudocuneopsis">P.</tp:taxon-name-part><tp:taxon-name-part taxon-name-part-type="species" reg="yangshuoensis">yangshuoensis</tp:taxon-name-part></tp:taxon-name></italic>, and the newly described species <italic><tp:taxon-name><tp:taxon-name-part taxon-name-part-type="genus" reg="Pseudocuneopsis">P.</tp:taxon-name-part><tp:taxon-name-part taxon-name-part-type="species" reg="wuana">wuana</tp:taxon-name-part></tp:taxon-name></italic> using the COI gene. The results indicate that the genetic distances between <italic><tp:taxon-name><tp:taxon-name-part taxon-name-part-type="genus" reg="Pseudocuneopsis">P.</tp:taxon-name-part><tp:taxon-name-part taxon-name-part-type="species" reg="wuana">wuana</tp:taxon-name-part></tp:taxon-name></italic> and its congeneric species, namely <italic><tp:taxon-name><tp:taxon-name-part taxon-name-part-type="genus" reg="Pseudocuneopsis">P.</tp:taxon-name-part><tp:taxon-name-part taxon-name-part-type="species" reg="yangshuoensis">yangshuoensis</tp:taxon-name-part></tp:taxon-name></italic>, <italic><tp:taxon-name><tp:taxon-name-part taxon-name-part-type="genus" reg="Pseudocuneopsis">P.</tp:taxon-name-part><tp:taxon-name-part taxon-name-part-type="species" reg="sichuanensis">sichuanensis</tp:taxon-name-part></tp:taxon-name></italic>, and <italic><tp:taxon-name><tp:taxon-name-part taxon-name-part-type="genus" reg="Pseudocuneopsis">P.</tp:taxon-name-part><tp:taxon-name-part taxon-name-part-type="species" reg="capitata">capitata</tp:taxon-name-part></tp:taxon-name></italic>, were 5.1%, 8.2%, and 10.2%, respectively, which are distinctly higher than intraspecific divergences. We conclude that the genetic analyses support the recognition of <italic><tp:taxon-name><tp:taxon-name-part taxon-name-part-type="genus" reg="Pseudocuneopsis">P.</tp:taxon-name-part><tp:taxon-name-part taxon-name-part-type="species" reg="wuana">wuana</tp:taxon-name-part></tp:taxon-name></italic> sp. nov. as a valid new species, which can easily be distinguished by its unique COI barcode sequences.</p><p>In recent years, through more extensive investigations and field surveys, several new species of freshwater mussels, such as <italic><tp:taxon-name><tp:taxon-name-part taxon-name-part-type="genus" reg="Postolata">Postolata</tp:taxon-name-part><tp:taxon-name-part taxon-name-part-type="species" reg="guangxiensis">guangxiensis</tp:taxon-name-part></tp:taxon-name></italic> and <italic><tp:taxon-name><tp:taxon-name-part taxon-name-part-type="genus" reg="Pseudocuneopsis">Pseudocuneopsis</tp:taxon-name-part><tp:taxon-name-part taxon-name-part-type="species" reg="yangshuoensis">yangshuoensis</tp:taxon-name-part></tp:taxon-name></italic>, have been discovered in Guangxi Province, China (<xref ref-type="bibr" rid="B1">Dai et al. 2023</xref>; <xref ref-type="bibr" rid="B20">Wu et al. 2023</xref>). As a major ecological barrier in southwest China, Guangxi is one of the significant watershed areas of the Pearl river basin. The province is noted for its distinctive karst landscape which harbors a rich diversity of species. However, due to the insufficient attention paid to freshwater mussels in the region, the mussel diversity in China is poorly understood. The lack of data regarding species’ distributions, population trends, threats, and accurate taxonomic information has severely impeded conservation efforts for the unionids in this area. Our findings suggest that there is still much to be discovered regarding the diversity of freshwater mussels in Guangxi Province. Additional extensive exploration may reveal other species that have yet to be documented.</p></tp:treatment-sec><ref-list><ref id="B19"><mixed-citation xmlns:xlink="http://www.w3.org/1999/xlink" xlink:type="simple"><person-group><name name-style="western"><surname>Wu</surname><given-names>XP</given-names></name><name name-style="western"><surname>Dai</surname><given-names>YT</given-names></name><name name-style="western"><surname>Yin</surname><given-names>N</given-names></name><name name-style="western"><surname>Shu</surname><given-names>FY</given-names></name><name name-style="western"><surname>Chen</surname><given-names>ZG</given-names></name><name name-style="western"><surname>Guo</surname><given-names>L</given-names></name><name name-style="western"><surname>Zhou</surname><given-names>CH</given-names></name><name name-style="western"><surname>Ouyang</surname><given-names>S</given-names></name><name name-style="western"><surname>Huang</surname><given-names>XC</given-names></name></person-group> (<year>2022</year>) <article-title>Mitogenomic phylogeny resolves <italic><tp:taxon-name><tp:taxon-name-part taxon-name-part-type="genus">Cuneopsis</tp:taxon-name-part></tp:taxon-name></italic> (<tp:taxon-name><tp:taxon-name-part taxon-name-part-type="class">Bivalvia</tp:taxon-name-part></tp:taxon-name>: <tp:taxon-name><tp:taxon-name-part taxon-name-part-type="family">Unionidae</tp:taxon-name-part></tp:taxon-name>) as polyphyletic: the description of two new genera and a new species.</article-title><source>Zoologica Scripta</source><volume>51</volume>(<issue>2</issue>): <fpage>173</fpage>–<lpage>184</lpage>. <ext-link xlink:href="10.1111/zsc.12527" ext-link-type="doi" xlink:type="simple">https://doi.org/10.1111/zsc.12527</ext-link></mixed-citation></ref><ref id="B20"><mixed-citation xmlns:xlink="http://www.w3.org/1999/xlink" xlink:type="simple"><person-group><name name-style="western"><surname>Wu</surname><given-names>RW</given-names></name><name name-style="western"><surname>Liu</surname><given-names>LL</given-names></name><name name-style="western"><surname>Zhang</surname><given-names>LP</given-names></name><name name-style="western"><surname>Jia</surname><given-names>JL</given-names></name><name name-style="western"><surname>Jin</surname><given-names>DD</given-names></name><name name-style="western"><surname>Wu</surname><given-names>XP</given-names></name><name name-style="western"><surname>Liu</surname><given-names>XJ</given-names></name></person-group> (<year>2023</year>) <article-title>New species of the genus <italic><tp:taxon-name><tp:taxon-name-part taxon-name-part-type="genus">Pseudocuneopsis</tp:taxon-name-part></tp:taxon-name></italic> Huang, Dai, Chen &amp; Wu, 2022 (<tp:taxon-name><tp:taxon-name-part taxon-name-part-type="class">Bivalvia</tp:taxon-name-part></tp:taxon-name>, <tp:taxon-name><tp:taxon-name-part taxon-name-part-type="family">Unionidae</tp:taxon-name-part></tp:taxon-name>) from Guangxi Province, China.</article-title><source>ZooKeys</source><volume>1166</volume>: <fpage>261</fpage>–<lpage>270</lpage>. <ext-link xlink:href="10.3897/zookeys.1166.104150" ext-link-type="doi" xlink:type="simple">https://doi.org/10.3897/zookeys.1166.104150</ext-link></mixed-citation></ref><ref id="B1"><mixed-citation xmlns:xlink="http://www.w3.org/1999/xlink" xlink:type="simple"><person-group><name name-style="western"><surname>Dai</surname><given-names>YT</given-names></name><name name-style="western"><surname>Huang</surname><given-names>XC</given-names></name><name name-style="western"><surname>Wu</surname><given-names>CHZ</given-names></name><name name-style="western"><surname>Chen</surname><given-names>ZGL</given-names></name><name name-style="western"><surname>Guo</surname><given-names>L</given-names></name><name name-style="western"><surname>Shu</surname><given-names>FY</given-names></name><name name-style="western"><surname>Ouyang</surname><given-names>S</given-names></name><name name-style="western"><surname>Wu</surname><given-names>XP</given-names></name></person-group> (<year>2023</year>) <article-title>Multilocus and mitogenomic phylogenetic analyses reveal a new genus and species of freshwater mussel (<tp:taxon-name><tp:taxon-name-part taxon-name-part-type="class">Bivalvia</tp:taxon-name-part></tp:taxon-name>: <tp:taxon-name><tp:taxon-name-part taxon-name-part-type="family">Unionidae</tp:taxon-name-part></tp:taxon-name>) from Guangxi, China.</article-title><source>Invertebrate Systematics</source><volume>37</volume>(<issue>2</issue>): <fpage>152</fpage>–<lpage>166</lpage>. <ext-link xlink:href="10.1071/IS22048" ext-link-type="doi" xlink:type="simple">https://doi.org/10.1071/IS22048</ext-link></mixed-citation></ref></ref-list></tp:taxon-treatment>
